# Supplementary material for: Chitosan and Anionic Solubility Enhancer Sulfobutylether-β-Cyclodextrin-Based Nanoparticles as Dexamethasone Ophthalmic Delivery System for Anti-Inflammatory Therapy
Source: Pharmaceutics. 2024 Feb 16;16(2):277. doi: 10.3390/pharmaceutics16020277 (PMC10893235; doi:10.3390/pharmaceutics16020277)
Supplement: Supplementary file 1 [file pharmaceutics-16-00277-s001.zip]

Archive with 1 entries (1 files):
- pharmaceutics-2846362-supplementary.pdf
